# Supplementary material for: Cryo-EM structures reveal how phosphate release from Arp3 weakens actin filament branches formed by Arp2/3 complex
Source: Nat Commun. 2024 Mar 6;15:2059. doi: 10.1038/s41467-024-46179-x (PMC10918085; doi:10.1038/s41467-024-46179-x)
Supplement: Supplementary file 7 — Source Data [file 41467_2024_46179_MOESM7_ESM.xlsx]

## Sheet: Fig 2h
Figure 2h
			Net bend angle ∆Θ_𝑛 (°) (shifted to zero at n = 1)
	Subunit index n		8uxw	8uxx	8uz0	8uz1	7tpt
	1		0.112543	0.304206	0.112543	0.02443	-0.441002
	2		0.143352	-0.020296	0.143352	0.024472	0.207409
	3		-0.03604	-0.037807	-0.03604	-0.022053	-0.663089
	4		0.940932	0.71731	0.940932	0.005038	1.25705
	5		1.69161	1.27334	1.69161	-0.009017	0.80835
	6		2.08994	1.50002	2.08994	-0.003807	1.18019
	7		2.14212	1.6134	2.14212	0.013114	0.59354
	8		2.39989	1.56825	2.39989	-0.031469	0.861958
Source files:		8uz0_twistbend.txt, 8uz1_twistbend.txt, 8uxw_long_mother_twistbend.txt, 8uxx_long_mother_twistbend.txt
Instructions to generate source files:
	8d13.pdb		https://doi.org/10.2210/pdb8D13/pdb									Source: RCSB, deposited PDB file from Reynolds et al.
1. Choose working directory, i.e. ~/Downloads, and add the following files:
	8uxw_long_mother.pdb		https://gitlab.com/cvsindelar/fil_twistbend3d/-/blob/main/8uxw_long_mother.pdb?ref_type=heads									Source: modified from RCSB deposition by rigid-body fitting (UCSF ChimeraX) of three additional mother filament subunits to the EMDB map (EMD-27114)
	8uxx_long_mother.pdb		https://gitlab.com/cvsindelar/fil_twistbend3d/-/blob/main/8uxx_long_mother.pdb?ref_type=heads									Source: modified from RCSB deposition by rigid-body fitting (UCSF ChimeraX) of three additional mother filament subunits to the EMDB map (EMD-27115)
	8uz0.pdb		https://gitlab.com/cvsindelar/fil_twistbend3d/-/blob/main/8uz1.pdb?ref_type=heads									Source: RCSB, deposited PDB file from Chavali et al.
	8uz1.pdb		https://gitlab.com/cvsindelar/fil_twistbend3d/-/blob/main/8uz1.pdb?ref_type=heads									Source: RCSB, deposited PDB file from Chavali et al.
	7tpt_mother_refit.pdb		https://gitlab.com/cvsindelar/fil_twistbend3d/-/blob/main/7tpt_mother_refit.pdb?ref_type=heads									Source: modified from RCSB deposition by re-fitting (rigid-body, UCSF ChimeraX) of all mother filament subunits to the EMDB map (EMD-26063)
	fil_twistbend3d.py		https://gitlab.com/cvsindelar/fil_twistbend3d/-/blob/main/fil_twistbend3d.py?ref_type=heads
2. Open UCSF Chimerax and run the following commands, substituting your own directory for ~/Downloads as needed:
	cd ~/Downloads
	open fil_twistbend3d.py
	open 8uz0.pdb
	open 8uxw_long_mother.pdb
	fil_twistbend3d #1/P #1/Q #1 save_dir ./
	fil_twistbend3d #1/P #1/Q #2/L-T straight_ref 8uz0_twistbend.txt save_dir ./
	close all
	open 8uz1.pdb
	open 8uxx_long_mother.pdb
	fil_twistbend3d #1/P #1/Q #1 save_dir ./
	fil_twistbend3d #1/P #1/Q #2/L-T straight_ref 8uz1_twistbend.txt save_dir ./
	close all
	open 8d13.pdb
	open 7tpt_mother_refit.pdb
	fil_twistbend3d #1/C #1/B #2/L-U save_dir ./
Source file:	8uxw_long_mother_twistbend.txt
#	Model:	8uxw_long_mother.pdb
#	Reference	subunits:	8uz0.pdb	,	#1/P	;	8uz0.pdb	,	#1/Q
#	Reference	fil_twistbend3d	output	file	for	symm_twist:	8uz0_twistbend.txt
#	symm_twist	(degrees):	-166.763	symm_dist:	27.42
#	over	9	subunits:	net	twist	difference:	-0.58383	;	net	bending:	2.39989	(degrees)
#	index	step_twist	step_twist_diff	sup_twist	sup_twist_diff	subunit_dist	subunit_dist_diff	bend_angle	net_step_twist_diff	net_bend_diff	net_dist_diff	net_sup_twist_diff
	1	-166.463	0.299622	-166.463	0.299955	27.4731	0.053102	0.112543	0.299622	0.112543	0.053102	0.299955	#2/L
	2	-167.131	-0.368426	-167.132	-0.368844	27.3531	-0.066927	0.03081	-0.068805	0.143352	-0.013825	-0.068889	#2/M
	3	-166.465	0.298147	-166.464	0.299132	27.5126	0.092542	-0.179393	0.229342	-0.03604	0.078717	0.230243	#2/N
	4	-167.269	-0.505879	-167.27	-0.506795	27.3415	-0.078538	0.976972	-0.276537	0.940932	0.000179	-0.276553	#2/O
	5	-167.263	-0.500278	-167.263	-0.500539	27.5641	0.144061	0.750676	-0.776815	1.69161	0.14424	-0.777091	#2/P
	6	-166.674	0.089196	-166.673	0.089982	27.3653	-0.054676	0.398328	-0.687619	2.08994	0.089564	-0.68711	#2/Q
	7	-166.502	0.261205	-166.502	0.260689	27.4138	-0.006218	0.052183	-0.426413	2.14212	0.083346	-0.426421	#2/R
	8	-166.92	-0.157417	-166.92	-0.157243	27.3791	-0.040898	0.257769	-0.58383	2.39989	0.042449	-0.583663	#2/S
Source file:	8uxx_long_mother_twistbend.txt
#	Model:	8uxx_long_mother.pdb
#	Reference	subunits:	8uz1.pdb	,	#1/P	;	8uz1.pdb	,	#1/Q
#	Reference	fil_twistbend3d	output	file	for	symm_twist:	8uz1_twistbend.txt
#	symm_twist	(degrees):	-166.753	symm_dist:	27.3704
#	over	9	subunits:	net	twist	difference:	-0.308073	;	net	bending:	-1.56825	(degrees)
#	index	step_twist	step_twist_diff	sup_twist	sup_twist_diff	subunit_dist	subunit_dist_diff	bend_angle	net_step_twist_diff	net_bend_diff	net_dist_diff	net_sup_twist_diff
	1	-166.512	0.240985	-166.512	0.241387	27.569	0.198658	-0.304206	0.240985	-0.304206	0.198658	0.241387	#2/L
	2	-166.913	-0.160002	-166.913	-0.160299	27.3459	-0.024482	0.324502	0.080984	0.020296	0.174177	0.081088	#2/M
	3	-166.403	0.350275	-166.403	0.350513	27.55	0.179645	0.017511	0.431259	0.037807	0.353822	0.4316	#2/N
	4	-167.341	-0.58819	-167.342	-0.588648	27.4812	0.110839	-0.755118	-0.156932	-0.71731	0.46466	-0.157047	#2/O
	5	-167.146	-0.39236	-167.146	-0.392412	27.5475	0.177172	-0.556035	-0.549291	-1.27334	0.641833	-0.54946	#2/P
	6	-166.496	0.257332	-166.495	0.257834	27.4271	0.056722	-0.226678	-0.29196	-1.50002	0.698554	-0.291625	#2/Q
	7	-166.596	0.157483	-166.596	0.157131	27.4286	0.058225	-0.113377	-0.134477	-1.6134	0.756779	-0.134495	#2/R
	8	-166.927	-0.173596	-166.927	-0.173615	27.474	0.103602	0.045145	-0.308073	-1.56825	0.860381	-0.30811	#2/S
Source file:	8uz0_twistbend.txt
#	Model:	8uz0.pdb
#	Reference	subunits:	8uz0.pdb	,	#1/Q	;	8uz0.pdb	,	#1/P
#	symm_twist	(degrees):	-166.763	symm_dist:	27.42
#	over	9	subunits:	net	twist	difference:	0	;	net	bending:	-0.031469	(degrees)
#	index	step_twist	step_twist_diff	sup_twist	sup_twist_diff	subunit_dist	subunit_dist_diff	bend_angle	net_step_twist_diff	net_bend_diff	net_dist_diff	net_sup_twist_diff
	1	-166.686	0.077078	-166.686	0.077084	27.4455	0.025453	0.02443	0.077078	0.02443	0.025453	0.077084	#1/R
	2	-166.792	-0.028755	-166.792	-0.028749	27.4117	-0.008301	4.2e-05	0.048323	0.024472	0.017152	0.048334	#1/Q
	3	-166.762	0.000923	-166.762	0.000921	27.4051	-0.014904	-0.046525	0.049246	-0.022053	0.002248	0.049255	#1/P
	4	-166.785	-0.022424	-166.785	-0.022432	27.3959	-0.024163	0.027091	0.026821	0.005038	-0.021915	0.026822	#1/O
	5	-166.837	-0.074042	-166.837	-0.074037	27.4136	-0.006452	-0.014055	-0.047221	-0.009017	-0.028367	-0.047214	#1/N
	6	-166.757	0.006151	-166.757	0.00616	27.4164	-0.003643	0.00521	-0.04107	-0.003807	-0.032009	-0.041055	#1/M
	7	-166.693	0.070274	-166.693	0.070263	27.4362	0.01622	0.016921	0.029204	0.013114	-0.015789	0.029208	#1/L
	8	-166.792	-0.029204	-166.792	-0.029151	27.4358	0.015789	-0.044583	0	-0.031469	0	5.7e-05	#1/K
Source file:	8uz1_twistbend.txt
#	Model:	8uz1.pdb
#	Reference	subunits:	8uz1.pdb	,	#1/P	;	8uz1.pdb	,	#1/Q
#	symm_twist	(degrees):	-166.753	symm_dist:	27.3704
#	over	9	subunits:	net	twist	difference:	0	;	net	bending:	-0.15457	(degrees)
#	index	step_twist	step_twist_diff	sup_twist	sup_twist_diff	subunit_dist	subunit_dist_diff	bend_angle	net_step_twist_diff	net_bend_diff	net_dist_diff	net_sup_twist_diff
	1	-166.785	-0.03185	-166.785	-0.031702	27.3283	-0.042036	-0.238179	-0.03185	-0.238179	-0.042036	-0.031702	#1/J
	2	-166.765	-0.01216	-166.765	-0.012261	27.3931	0.022758	0.226615	-0.04401	-0.011564	-0.019278	-0.043963	#1/K
	3	-166.751	0.002449	-166.751	0.002408	27.3712	0.000805	-0.177223	-0.041561	-0.188787	-0.018474	-0.041555	#1/L
	4	-166.737	0.016577	-166.737	0.016596	27.3679	-0.002493	0.178748	-0.024984	-0.010039	-0.020967	-0.024958	#1/M
	5	-166.765	-0.011345	-166.765	-0.011334	27.3563	-0.014036	-0.095687	-0.036329	-0.105726	-0.035003	-0.036292	#1/N
	6	-166.74	0.013355	-166.74	0.013324	27.3868	0.016466	0.044717	-0.022974	-0.061009	-0.018537	-0.022968	#1/O
	7	-166.705	0.048321	-166.705	0.048317	27.3856	0.015235	3.9e-05	0.025347	-0.060969	-0.003302	0.025349	#1/P
	8	-166.779	-0.025347	-166.779	-0.025375	27.3737	0.003302	-0.093601	0	-0.15457	0	-2.6e-05	#1/Q
Source file:	7tpt_mother_refit_twistbend.txt
#	Model:	7tpt_mother_refit.pdb
#	Reference	subunits:	8d13	,	#1/C	;	8d13	,	#1/B
#	symm_twist	(degrees):	-166.971	symm_dist:	28.0579
#	over	10	subunits:	net	twist	difference:	0	;	net	bending:	0.861958	(degrees)
#	index	step_twist	step_twist_diff	sup_twist	sup_twist_diff	subunit_dist	subunit_dist_diff	bend_angle	net_step_twist_diff	net_bend_diff	net_dist_diff	net_sup_twist_diff
	1	-167.347	-0.375855	-167.346	-0.374665	28.0805	0.022602	-0.027426	-0.375855	-0.027426	0.022602	-0.374665	#2/L
	2	-166.522	0.448657	-166.523	0.448196	28.016	-0.041912	-0.413575	0.072802	-0.441002	-0.01931	0.073531	#2/M
	3	-166.944	0.02742	-166.944	0.026886	28.1627	0.104787	0.648411	0.100222	0.207409	0.085477	0.100417	#2/N
	4	-167.628	-0.65651	-167.624	-0.653034	28.0066	-0.051265	-0.870498	-0.556288	-0.663089	0.034212	-0.552617	#2/O
	5	-166.812	0.158933	-166.815	0.155595	28.254	0.196126	1.92014	-0.397355	1.25705	0.230338	-0.397022	#2/P
	6	-167.593	-0.622082	-167.593	-0.622217	28.1101	0.052244	-0.448701	-1.01944	0.80835	0.282582	-1.01924	#2/Q
	7	-166.138	0.833427	-166.137	0.834165	28.1454	0.087495	0.37184	-0.18601	1.18019	0.370076	-0.185074	#2/R
	8	-166.932	0.039519	-166.932	0.039215	27.8593	-0.19861	-0.58665	-0.146491	0.59354	0.171466	-0.145859	#2/S
	9	-166.825	0.146491	-166.825	0.145896	27.8864	-0.171466	0.268418	0	0.861958	0	3.7e-05	#2/T

## Sheet: Fig 2i
Figure 2i
			Net bend angle ∆Θ_𝑛 (°) (shifted to zero at n = 1)
	Subunit index n		8d15	8d16	8d13	8d14
	1		0	0	0	0
	2		0.754647	0.381904	-0.02739	-0.012609
	3		1.25361	0.791664	-0.04332	0.024672
	4		1.7069	1.19249	-0.043349	0.02462
	5		2.31934	1.56391	-0.013282	-0.028567
	6		2.92306	2.10671	-0.015279	-0.01662
Source files:		8uz0_twistbend.txt, 8uz1_twistbend.txt, 8uxw_long_mother_twistbend.txt, 8uxx_long_mother_twistbend.txt
Instructions to generate source files:
	8d15.pdb		https://doi.org/10.2210/pdb8D15/pdb									Source: RCSB, deposited PDB file from Reynolds et al.
	8d16.pdb		https://doi.org/10.2210/pdb8D16/pdb									Source: RCSB, deposited PDB file from Reynolds et al.
1. Choose working directory, i.e. ~/Downloads, and add the following files:
	8d13_extended.pdb		https://gitlab.com/cvsindelar/fil_twistbend3d/-/blob/main/8d13_extended.pdb?ref_type=heads									Source: modified from RCSB deposition by rigid-body fitting (UCSF ChimeraX) filament subunits to the EMDB map (EMD-27114) allowing asymmetry
	8d14_extended.pdb		https://gitlab.com/cvsindelar/fil_twistbend3d/-/blob/main/8d14_extended.pdb?ref_type=heads									Source: modified from RCSB deposition by rigid-body fitting (UCSF ChimeraX) filament subunits to the EMDB map (EMD-27114) allowing asymmetry
	fil_twistbend3d.py		https://gitlab.com/cvsindelar/fil_twistbend3d/-/blob/main/fil_twistbend3d.py?ref_type=heads
2. Open UCSF Chimerax and run the following commands, substituting your own directory for ~/Downloads as needed:
	cd ~/Downloads
	open fil_twistbend3d.py
	open 8d13_extended.pdb
	open 8d15
	fil_twistbend3d #1/C #1/D #1/A-G save_dir ./
	fil_twistbend3d #1/C #1/D #2/A-G straight_ref 8d13_extended_twistbend.txt save_dir ./
	close all
	open 8d14_extended.pdb
	open 8d16
	fil_twistbend3d #1/P #1/Q #1 save_dir ./
	fil_twistbend3d #1/C #1/D #2/A-G straight_ref 8d14_extended_twistbend.txt save_dir ./
Source file:	8d15_twistbend.txt
#	Model:	8d15
#	Reference	subunits:	8d13_extended.pdb	,	#1/C	;	8d13_extended.pdb	,	#1/D
#	Reference	fil_twistbend3d	output	file	for	symm_twist:	8d13_extended_twistbend.txt
#	symm_twist	(degrees):	-166.705	symm_dist:	28.0578
#	over	7	subunits:	net	twist	difference:	-0.317526	;	net	bending:	-3.14849	(degrees)
#	index	step_twist	step_twist_diff	sup_twist	sup_twist_diff	subunit_dist	subunit_dist_diff	bend_angle	net_step_twist_diff	net_bend_diff	net_dist_diff	net_sup_twist_diff
	1	-166.774	-0.069627	-166.775	-0.070602	28.2054	0.147511	-0.225432	-0.069627	-0.225432	0.147511	-0.070602	#2/A
	2	-166.49	0.214842	-166.49	0.2151	28.1007	0.042862	-0.754647	0.145215	-0.980079	0.190373	0.144497	#2/B
	3	-166.899	-0.194059	-166.899	-0.194042	28.0051	-0.052784	-0.498963	-0.048844	-1.47904	0.137589	-0.049544	#2/C
	4	-166.768	-0.062935	-166.767	-0.062033	28.1881	0.130258	-0.453295	-0.11178	-1.93234	0.267847	-0.111577	#2/D
	5	-166.835	-0.129964	-166.835	-0.130253	28.0666	0.00873	-0.612437	-0.241744	-2.54477	0.276577	-0.24183	#2/E
	6	-166.78	-0.075782	-166.781	-0.076739	28.1645	0.106641	-0.603716	-0.317526	-3.14849	0.383218	-0.318569	#2/F
Source file:	8d16_twistbend.txt
#	Model:	8d16
#	Reference	subunits:	8d14_extended.pdb	,	#1/C	;	8d14_extended.pdb	,	#1/D
#	Reference	fil_twistbend3d	output	file	for	symm_twist:	8d14_extended_twistbend.txt
#	symm_twist	(degrees):	-166.632	symm_dist:	27.7955
#	over	7	subunits:	net	twist	difference:	-0.152762	;	net	bending:	-2.38279	(degrees)
	1	-166.579	0.052396	-166.579	0.052264	27.8516	0.056175	-0.276072	0.052396	-0.276072	0.056175	0.052264	#2/A
	2	-166.528	0.103503	-166.528	0.103395	27.8681	0.072612	-0.381904	0.155899	-0.657976	0.128787	0.155659	#2/B
	3	-166.695	-0.063036	-166.695	-0.062877	27.6972	-0.0983	-0.40976	0.092863	-1.06774	0.030488	0.092781	#2/C
	4	-166.793	-0.161241	-166.792	-0.160752	27.9458	0.150381	-0.400827	-0.068379	-1.46856	0.180868	-0.06797	#2/D
	5	-166.655	-0.023332	-166.655	-0.023477	27.6264	-0.169027	-0.371417	-0.09171	-1.83998	0.011842	-0.091447	#2/E
	6	-166.693	-0.061052	-166.693	-0.061654	27.93	0.134534	-0.542807	-0.152762	-2.38279	0.146376	-0.153102	#2/F
Source file:	8d13_extended_twistbend.txt
#	Model:	8d13_extended.pdb
#	Reference	subunits:	8d13_extended.pdb	,	#1/D	;	8d13_extended.pdb	,	#1/C
#	symm_twist	(degrees):	-166.705	symm_dist:	28.0578
#	over	7	subunits:	net	twist	difference:	0	;	net	bending:	-0.021444	(degrees)
#	index	step_twist	step_twist_diff	sup_twist	sup_twist_diff	subunit_dist	subunit_dist_diff	bend_angle	net_step_twist_diff	net_bend_diff	net_dist_diff	net_sup_twist_diff
	1	-166.687	0.017692	-166.687	0.017683	28.0705	0.01263	-0.036723	0.017692	-0.036723	0.01263	0.017683	#1/G
	2	-166.709	-0.004209	-166.709	-0.0042	28.064	0.006121	0.02739	0.013482	-0.009333	0.018751	0.013483	#1/F
	3	-166.689	0.015646	-166.689	0.015646	28.0038	-0.054061	0.01593	0.029128	0.006597	-0.03531	0.029129	#1/E
	4	-166.713	-0.008524	-166.713	-0.008524	28.0862	0.028311	2.9e-05	0.020604	0.006626	-0.006999	0.020604	#1/D
	5	-166.704	0.000161	-166.704	0.000163	28.0812	0.023345	-0.030067	0.020765	-0.023441	0.016346	0.020768	#1/C
	6	-166.725	-0.020765	-166.725	-0.020767	28.0415	-0.016346	0.001997	0	-0.021444	0	1e-06	#1/B
Source file:	8uz1_twistbend.txt
#	Model:	8d14_extended.pdb
#	Reference	subunits:	8d14_extended.pdb	,	#1/D	;	8d14_extended.pdb	,	#1/C
#	symm_twist	(degrees):	-166.632	symm_dist:	27.7955
#	over	7	subunits:	net	twist	difference:	0	;	net	bending:	0.032705	(degrees)
#	index	step_twist	step_twist_diff	sup_twist	sup_twist_diff	subunit_dist	subunit_dist_diff	bend_angle	net_step_twist_diff	net_bend_diff	net_dist_diff	net_sup_twist_diff
	1	-166.586	0.046084	-166.586	0.04609	27.8013	0.005862	0.016085	0.046084	0.016085	0.005862	0.04609	#1/G
	2	-166.648	-0.015887	-166.648	-0.015898	27.7951	-0.000336	0.012608	0.030197	0.028694	0.005526	0.030191	#1/F
	3	-166.65	-0.01836	-166.65	-0.018345	27.8	0.004568	-0.03728	0.011837	-0.008587	0.010094	0.011846	#1/E
	4	-166.649	-0.017382	-166.649	-0.017381	27.8093	0.013817	5.2e-05	-0.005545	-0.008535	0.023911	-0.005535	#1/D
	5	-166.637	-0.005479	-166.637	-0.005466	27.7965	0.001064	0.053187	-0.011025	0.044652	0.024975	-0.011001	#1/C
	6	-166.621	0.011025	-166.621	0.011005	27.7705	-0.024975	-0.011947	0	0.032705	0	3e-06	#1/B

## Sheet: Fig 2j
Figure 2j								Intermediate formulae:
			Net twist difference ∆T_n (°) (inversed for positive twist values as in Fig. S2)						Twist differences (T_i - T_avg)
	Subunit index n		8uxw	8uxx	8uz0	8uz1		Subunit index n	8uxw	8uxx	8uz0	8uz1
	1		-0.299622	-0.240985	-0.0770779	0.03185		1	0.299622	0.240985	0.0770779	-0.03185
	2		0.0688043	-0.080983	-0.0483227	0.04401		2	-0.368426	-0.160002	-0.0287551	-0.01216
	3		-0.229343	-0.431258	-0.0492456	0.041561		3	0.298147	0.350275	0.000922875	0.002449
	4		0.276537	0.156932	-0.0268215	0.024984		4	-0.505879	-0.58819	-0.0224241	0.016577
	5		0.776815	0.549292	0.0472206	0.036329		5	-0.500278	-0.39236	-0.0740421	-0.011345
	6		0.687619	0.29196	0.0410698	0.022974		6	0.0891959	0.257332	0.00615088	0.013355
	7		0.426413	0.134477	-0.0292041	-0.025347		7	0.261206	0.157483	0.0702739	0.048321
	8		0.58383	0.308073	5.68434e-14	1.13687e-13		8	-0.157417	-0.173596	-0.0292041	-0.025347
Note: Outputs of the python script include the original step twist estimates as well as calculated 'net twist difference' values;
	As a double-check, this spreadsheet repeats the net twist difference calculations
Note: source files are identical to those in the other sheets (see sheet 'Fig 2h' for how to reproduce the source files from original data)
Source file:	8uxw_long_mother_twistbend.txt
#	Model:	8uxw_long_mother.pdb
#	Reference	subunits:	8uz0.pdb	,	#1/P	;	8uz0.pdb	,	#1/Q
#	Reference	fil_twistbend3d	output	file	for	symm_twist:	8uz0_twistbend.txt
#	symm_twist	(degrees):	-166.763	symm_dist:	27.42
#	over	9	subunits:	net	twist	difference:	-0.58383	;	net	bending:	2.39989	(degrees)
#	index	step_twist	step_twist_diff	sup_twist	sup_twist_diff	subunit_dist	subunit_dist_diff	bend_angle	net_step_twist_diff	net_bend_diff	net_dist_diff	net_sup_twist_diff
	1	-166.463	0.299622	-166.463	0.299955	27.4731	0.053102	0.112543	0.299622	0.112543	0.053102	0.299955	#2/L
	2	-167.131	-0.368426	-167.132	-0.368844	27.3531	-0.066927	0.03081	-0.068805	0.143352	-0.013825	-0.068889	#2/M
	3	-166.465	0.298147	-166.464	0.299132	27.5126	0.092542	-0.179393	0.229342	-0.03604	0.078717	0.230243	#2/N
	4	-167.269	-0.505879	-167.27	-0.506795	27.3415	-0.078538	0.976972	-0.276537	0.940932	0.000179	-0.276553	#2/O
	5	-167.263	-0.500278	-167.263	-0.500539	27.5641	0.144061	0.750676	-0.776815	1.69161	0.14424	-0.777091	#2/P
	6	-166.674	0.089196	-166.673	0.089982	27.3653	-0.054676	0.398328	-0.687619	2.08994	0.089564	-0.68711	#2/Q
	7	-166.502	0.261205	-166.502	0.260689	27.4138	-0.006218	0.052183	-0.426413	2.14212	0.083346	-0.426421	#2/R
	8	-166.92	-0.157417	-166.92	-0.157243	27.3791	-0.040898	0.257769	-0.58383	2.39989	0.042449	-0.583663	#2/S
Source file:	8uxx_long_mother_twistbend.txt
#	Model:	8uxx_long_mother.pdb
#	Reference	subunits:	8uz1.pdb	,	#1/P	;	8uz1.pdb	,	#1/Q
#	Reference	fil_twistbend3d	output	file	for	symm_twist:	8uz1_twistbend.txt
#	symm_twist	(degrees):	-166.753	symm_dist:	27.3704
#	over	9	subunits:	net	twist	difference:	-0.308073	;	net	bending:	-1.56825	(degrees)
#	index	step_twist	step_twist_diff	sup_twist	sup_twist_diff	subunit_dist	subunit_dist_diff	bend_angle	net_step_twist_diff	net_bend_diff	net_dist_diff	net_sup_twist_diff
	1	-166.512	0.240985	-166.512	0.241387	27.569	0.198658	-0.304206	0.240985	-0.304206	0.198658	0.241387	#2/L
	2	-166.913	-0.160002	-166.913	-0.160299	27.3459	-0.024482	0.324502	0.080984	0.020296	0.174177	0.081088	#2/M
	3	-166.403	0.350275	-166.403	0.350513	27.55	0.179645	0.017511	0.431259	0.037807	0.353822	0.4316	#2/N
	4	-167.341	-0.58819	-167.342	-0.588648	27.4812	0.110839	-0.755118	-0.156932	-0.71731	0.46466	-0.157047	#2/O
	5	-167.146	-0.39236	-167.146	-0.392412	27.5475	0.177172	-0.556035	-0.549291	-1.27334	0.641833	-0.54946	#2/P
	6	-166.496	0.257332	-166.495	0.257834	27.4271	0.056722	-0.226678	-0.29196	-1.50002	0.698554	-0.291625	#2/Q
	7	-166.596	0.157483	-166.596	0.157131	27.4286	0.058225	-0.113377	-0.134477	-1.6134	0.756779	-0.134495	#2/R
	8	-166.927	-0.173596	-166.927	-0.173615	27.474	0.103602	0.045145	-0.308073	-1.56825	0.860381	-0.30811	#2/S
Source file:	8uz0_twistbend.txt
#	Model:	8uz0.pdb
#	Reference	subunits:	8uz0.pdb	,	#1/Q	;	8uz0.pdb	,	#1/P
#	symm_twist	(degrees):	-166.763	symm_dist:	27.42
#	over	9	subunits:	net	twist	difference:	0	;	net	bending:	-0.031469	(degrees)
#	index	step_twist	step_twist_diff	sup_twist	sup_twist_diff	subunit_dist	subunit_dist_diff	bend_angle	net_step_twist_diff	net_bend_diff	net_dist_diff	net_sup_twist_diff
	1	-166.686	0.077078	-166.686	0.077084	27.4455	0.025453	0.02443	0.077078	0.02443	0.025453	0.077084	#1/R
	2	-166.792	-0.028755	-166.792	-0.028749	27.4117	-0.008301	4.2e-05	0.048323	0.024472	0.017152	0.048334	#1/Q
	3	-166.762	0.000923	-166.762	0.000921	27.4051	-0.014904	-0.046525	0.049246	-0.022053	0.002248	0.049255	#1/P
	4	-166.785	-0.022424	-166.785	-0.022432	27.3959	-0.024163	0.027091	0.026821	0.005038	-0.021915	0.026822	#1/O
	5	-166.837	-0.074042	-166.837	-0.074037	27.4136	-0.006452	-0.014055	-0.047221	-0.009017	-0.028367	-0.047214	#1/N
	6	-166.757	0.006151	-166.757	0.00616	27.4164	-0.003643	0.00521	-0.04107	-0.003807	-0.032009	-0.041055	#1/M
	7	-166.693	0.070274	-166.693	0.070263	27.4362	0.01622	0.016921	0.029204	0.013114	-0.015789	0.029208	#1/L
	8	-166.792	-0.029204	-166.792	-0.029151	27.4358	0.015789	-0.044583	0	-0.031469	0	5.7e-05	#1/K
Source file:	8uz1_twistbend.txt
#	Model:	8uz1.pdb
#	Reference	subunits:	8uz1.pdb	,	#1/P	;	8uz1.pdb	,	#1/Q
#	symm_twist	(degrees):	-166.753	symm_dist:	27.3704
#	over	9	subunits:	net	twist	difference:	0	;	net	bending:	-0.15457	(degrees)
#	index	step_twist	step_twist_diff	sup_twist	sup_twist_diff	subunit_dist	subunit_dist_diff	bend_angle	net_step_twist_diff	net_bend_diff	net_dist_diff	net_sup_twist_diff
	1	-166.785	-0.03185	-166.785	-0.031702	27.3283	-0.042036	-0.238179	-0.03185	-0.238179	-0.042036	-0.031702	#1/J
	2	-166.765	-0.01216	-166.765	-0.012261	27.3931	0.022758	0.226615	-0.04401	-0.011564	-0.019278	-0.043963	#1/K
	3	-166.751	0.002449	-166.751	0.002408	27.3712	0.000805	-0.177223	-0.041561	-0.188787	-0.018474	-0.041555	#1/L
	4	-166.737	0.016577	-166.737	0.016596	27.3679	-0.002493	0.178748	-0.024984	-0.010039	-0.020967	-0.024958	#1/M
	5	-166.765	-0.011345	-166.765	-0.011334	27.3563	-0.014036	-0.095687	-0.036329	-0.105726	-0.035003	-0.036292	#1/N
	6	-166.74	0.013355	-166.74	0.013324	27.3868	0.016466	0.044717	-0.022974	-0.061009	-0.018537	-0.022968	#1/O
	7	-166.705	0.048321	-166.705	0.048317	27.3856	0.015235	3.9e-05	0.025347	-0.060969	-0.003302	0.025349	#1/P
	8	-166.779	-0.025347	-166.779	-0.025375	27.3737	0.003302	-0.093601	0	-0.15457	0	-2.6e-05	#1/Q

## Sheet: Fig 2k
Figure 2k									Intermediate formulae:
			Net twist difference ∆T_n (°) (inversed for positive twist values as in Fig. S2)							Twist differences (T_i - T_avg)
	Subunit index n		8d15	8d16	8d13	8d14			Subunit index n	8d15	8d16	8d13	8d14
	1		0.0696273	-0.0523955	-0.0176917	-0.0460845			1	-0.0696273	0.0523955	0.0176917	0.0460845
	2		-0.145215	-0.155899	-0.0134823	-0.030198			2	0.214843	0.103504	-0.00420933	-0.0158865
	3		0.048844	-0.0928625	-0.029128	-0.0118375			3	-0.194059	-0.0630365	0.0156457	-0.0183605
	4		0.111779	0.068379	-0.0206037	0.005545			4	-0.0629353	-0.161241	-0.00852433	-0.0173825
	5		0.241744	0.0917105	-0.0207653	0.0110245			5	-0.129964	-0.0233315	0.000161667	-0.0054795
	6		0.317526	0.152762	0	-8.52651e-14			6	-0.0757823	-0.0610515	-0.0207653	0.0110245
Note: Outputs of the python script include the original step twist estimates as well as calculated 'net twist difference' values;
	As a double-check, this spreadsheet repeats the net twist difference calculations
Note: source files are identical to those in the other sheets (see sheet 'Fig 2i' for how to reproduce the source files from original data)
Source file:	8d15_twistbend.txt
#	Model:	8d15
#	Reference	subunits:	8d13_extended.pdb	,	#1/C	;	8d13_extended.pdb	,	#1/D
#	Reference	fil_twistbend3d	output	file	for	symm_twist:	8d13_extended_twistbend.txt
#	symm_twist	(degrees):	-166.705	symm_dist:	28.0578
#	over	7	subunits:	net	twist	difference:	-0.317526	;	net	bending:	-3.14849	(degrees)
#	index	step_twist	step_twist_diff	sup_twist	sup_twist_diff	subunit_dist	subunit_dist_diff	bend_angle	net_step_twist_diff	net_bend_diff	net_dist_diff	net_sup_twist_diff
	1	-166.774	-0.069627	-166.775	-0.070602	28.2054	0.147511	-0.225432	-0.069627	-0.225432	0.147511	-0.070602	#2/A
	2	-166.49	0.214842	-166.49	0.2151	28.1007	0.042862	-0.754647	0.145215	-0.980079	0.190373	0.144497	#2/B
	3	-166.899	-0.194059	-166.899	-0.194042	28.0051	-0.052784	-0.498963	-0.048844	-1.47904	0.137589	-0.049544	#2/C
	4	-166.768	-0.062935	-166.767	-0.062033	28.1881	0.130258	-0.453295	-0.11178	-1.93234	0.267847	-0.111577	#2/D
	5	-166.835	-0.129964	-166.835	-0.130253	28.0666	0.00873	-0.612437	-0.241744	-2.54477	0.276577	-0.24183	#2/E
	6	-166.78	-0.075782	-166.781	-0.076739	28.1645	0.106641	-0.603716	-0.317526	-3.14849	0.383218	-0.318569	#2/F
Source file:	8d16_twistbend.txt
#	Model:	8d16
#	Reference	subunits:	8d14_extended.pdb	,	#1/C	;	8d14_extended.pdb	,	#1/D
#	Reference	fil_twistbend3d	output	file	for	symm_twist:	8d14_extended_twistbend.txt
#	symm_twist	(degrees):	-166.632	symm_dist:	27.7955
#	over	7	subunits:	net	twist	difference:	-0.152762	;	net	bending:	-2.38279	(degrees)
	1	-166.579	0.052396	-166.579	0.052264	27.8516	0.056175	-0.276072	0.052396	-0.276072	0.056175	0.052264	#2/A
	2	-166.528	0.103503	-166.528	0.103395	27.8681	0.072612	-0.381904	0.155899	-0.657976	0.128787	0.155659	#2/B
	3	-166.695	-0.063036	-166.695	-0.062877	27.6972	-0.0983	-0.40976	0.092863	-1.06774	0.030488	0.092781	#2/C
	4	-166.793	-0.161241	-166.792	-0.160752	27.9458	0.150381	-0.400827	-0.068379	-1.46856	0.180868	-0.06797	#2/D
	5	-166.655	-0.023332	-166.655	-0.023477	27.6264	-0.169027	-0.371417	-0.09171	-1.83998	0.011842	-0.091447	#2/E
	6	-166.693	-0.061052	-166.693	-0.061654	27.93	0.134534	-0.542807	-0.152762	-2.38279	0.146376	-0.153102	#2/F
Source file:	8d13_extended_twistbend.txt
#	Model:	8d13_extended.pdb
#	Reference	subunits:	8d13_extended.pdb	,	#1/D	;	8d13_extended.pdb	,	#1/C
#	symm_twist	(degrees):	-166.705	symm_dist:	28.0578
#	over	7	subunits:	net	twist	difference:	0	;	net	bending:	-0.021444	(degrees)
#	index	step_twist	step_twist_diff	sup_twist	sup_twist_diff	subunit_dist	subunit_dist_diff	bend_angle	net_step_twist_diff	net_bend_diff	net_dist_diff	net_sup_twist_diff
	1	-166.687	0.017692	-166.687	0.017683	28.0705	0.01263	-0.036723	0.017692	-0.036723	0.01263	0.017683	#1/G
	2	-166.709	-0.004209	-166.709	-0.0042	28.064	0.006121	0.02739	0.013482	-0.009333	0.018751	0.013483	#1/F
	3	-166.689	0.015646	-166.689	0.015646	28.0038	-0.054061	0.01593	0.029128	0.006597	-0.03531	0.029129	#1/E
	4	-166.713	-0.008524	-166.713	-0.008524	28.0862	0.028311	2.9e-05	0.020604	0.006626	-0.006999	0.020604	#1/D
	5	-166.704	0.000161	-166.704	0.000163	28.0812	0.023345	-0.030067	0.020765	-0.023441	0.016346	0.020768	#1/C
	6	-166.725	-0.020765	-166.725	-0.020767	28.0415	-0.016346	0.001997	0	-0.021444	0	1e-06	#1/B
Source file:	8d14_extended_twistbend.txt
#	Model:	8d14_extended.pdb
#	Reference	subunits:	8d14_extended.pdb	,	#1/D	;	8d14_extended.pdb	,	#1/C
#	symm_twist	(degrees):	-166.632	symm_dist:	27.7955
#	over	7	subunits:	net	twist	difference:	0	;	net	bending:	0.032705	(degrees)
#	index	step_twist	step_twist_diff	sup_twist	sup_twist_diff	subunit_dist	subunit_dist_diff	bend_angle	net_step_twist_diff	net_bend_diff	net_dist_diff	net_sup_twist_diff
	1	-166.586	0.046084	-166.586	0.04609	27.8013	0.005862	0.016085	0.046084	0.016085	0.005862	0.04609	#1/G
	2	-166.648	-0.015887	-166.648	-0.015898	27.7951	-0.000336	0.012608	0.030197	0.028694	0.005526	0.030191	#1/F
	3	-166.65	-0.01836	-166.65	-0.018345	27.8	0.004568	-0.03728	0.011837	-0.008587	0.010094	0.011846	#1/E
	4	-166.649	-0.017382	-166.649	-0.017381	27.8093	0.013817	5.2e-05	-0.005545	-0.008535	0.023911	-0.005535	#1/D
	5	-166.637	-0.005479	-166.637	-0.005466	27.7965	0.001064	0.053187	-0.011025	0.044652	0.024975	-0.011001	#1/C
	6	-166.621	0.011025	-166.621	0.011005	27.7705	-0.024975	-0.011947	0	0.032705	0	3e-06	#1/B

## Sheet: Fig s2a
Supplementary Fig. 2a
			Twist angle 𝑇_𝑛 (°) (inversed to positive)
	Subunit index n		8uxw	8uxx	8uz0	8uz1
	1		166.463	166.512	166.686	166.785
	2		167.131	166.913	166.792	166.765
	3		166.465	166.403	166.762	166.751
	4		167.269	167.341	166.785	166.737
	5		167.263	167.146	166.837	166.765
	6		166.674	166.496	166.757	166.74
	7		166.502	166.596	166.693	166.705
	8		166.92	166.927	166.792	166.779
Note: source files are identical to those in the other sheets (see sheet 'Fig 2h' for how to reproduce the source files from original data)
Source file:	8uxw_long_mother_twistbend.txt
#	Model:	8uxw_long_mother.pdb
#	Reference	subunits:	8uz0.pdb	,	#1/P	;	8uz0.pdb	,	#1/Q
#	Reference	fil_twistbend3d	output	file	for	symm_twist:	8uz0_twistbend.txt
#	symm_twist	(degrees):	-166.763	symm_dist:	27.42
#	over	9	subunits:	net	twist	difference:	-0.58383	;	net	bending:	2.39989	(degrees)
#	index	step_twist	step_twist_diff	sup_twist	sup_twist_diff	subunit_dist	subunit_dist_diff	bend_angle	net_step_twist_diff	net_bend_diff	net_dist_diff	net_sup_twist_diff
	1	-166.463	0.299622	-166.463	0.299955	27.4731	0.053102	0.112543	0.299622	0.112543	0.053102	0.299955	#2/L
	2	-167.131	-0.368426	-167.132	-0.368844	27.3531	-0.066927	0.03081	-0.068805	0.143352	-0.013825	-0.068889	#2/M
	3	-166.465	0.298147	-166.464	0.299132	27.5126	0.092542	-0.179393	0.229342	-0.03604	0.078717	0.230243	#2/N
	4	-167.269	-0.505879	-167.27	-0.506795	27.3415	-0.078538	0.976972	-0.276537	0.940932	0.000179	-0.276553	#2/O
	5	-167.263	-0.500278	-167.263	-0.500539	27.5641	0.144061	0.750676	-0.776815	1.69161	0.14424	-0.777091	#2/P
	6	-166.674	0.089196	-166.673	0.089982	27.3653	-0.054676	0.398328	-0.687619	2.08994	0.089564	-0.68711	#2/Q
	7	-166.502	0.261205	-166.502	0.260689	27.4138	-0.006218	0.052183	-0.426413	2.14212	0.083346	-0.426421	#2/R
	8	-166.92	-0.157417	-166.92	-0.157243	27.3791	-0.040898	0.257769	-0.58383	2.39989	0.042449	-0.583663	#2/S
Source file:	8uxx_long_mother_twistbend.txt
#	Model:	8uxx_long_mother.pdb
#	Reference	subunits:	8uz1.pdb	,	#1/P	;	8uz1.pdb	,	#1/Q
#	Reference	fil_twistbend3d	output	file	for	symm_twist:	8uz1_twistbend.txt
#	symm_twist	(degrees):	-166.753	symm_dist:	27.3704
#	over	9	subunits:	net	twist	difference:	-0.308073	;	net	bending:	-1.56825	(degrees)
#	index	step_twist	step_twist_diff	sup_twist	sup_twist_diff	subunit_dist	subunit_dist_diff	bend_angle	net_step_twist_diff	net_bend_diff	net_dist_diff	net_sup_twist_diff
	1	-166.512	0.240985	-166.512	0.241387	27.569	0.198658	-0.304206	0.240985	-0.304206	0.198658	0.241387	#2/L
	2	-166.913	-0.160002	-166.913	-0.160299	27.3459	-0.024482	0.324502	0.080984	0.020296	0.174177	0.081088	#2/M
	3	-166.403	0.350275	-166.403	0.350513	27.55	0.179645	0.017511	0.431259	0.037807	0.353822	0.4316	#2/N
	4	-167.341	-0.58819	-167.342	-0.588648	27.4812	0.110839	-0.755118	-0.156932	-0.71731	0.46466	-0.157047	#2/O
	5	-167.146	-0.39236	-167.146	-0.392412	27.5475	0.177172	-0.556035	-0.549291	-1.27334	0.641833	-0.54946	#2/P
	6	-166.496	0.257332	-166.495	0.257834	27.4271	0.056722	-0.226678	-0.29196	-1.50002	0.698554	-0.291625	#2/Q
	7	-166.596	0.157483	-166.596	0.157131	27.4286	0.058225	-0.113377	-0.134477	-1.6134	0.756779	-0.134495	#2/R
	8	-166.927	-0.173596	-166.927	-0.173615	27.474	0.103602	0.045145	-0.308073	-1.56825	0.860381	-0.30811	#2/S
Source file:	8uz0_twistbend.txt
#	Model:	8uz0.pdb
#	Reference	subunits:	8uz0.pdb	,	#1/Q	;	8uz0.pdb	,	#1/P
#	symm_twist	(degrees):	-166.763	symm_dist:	27.42
#	over	9	subunits:	net	twist	difference:	0	;	net	bending:	-0.031469	(degrees)
#	index	step_twist	step_twist_diff	sup_twist	sup_twist_diff	subunit_dist	subunit_dist_diff	bend_angle	net_step_twist_diff	net_bend_diff	net_dist_diff	net_sup_twist_diff
	1	-166.686	0.077078	-166.686	0.077084	27.4455	0.025453	0.02443	0.077078	0.02443	0.025453	0.077084	#1/R
	2	-166.792	-0.028755	-166.792	-0.028749	27.4117	-0.008301	4.2e-05	0.048323	0.024472	0.017152	0.048334	#1/Q
	3	-166.762	0.000923	-166.762	0.000921	27.4051	-0.014904	-0.046525	0.049246	-0.022053	0.002248	0.049255	#1/P
	4	-166.785	-0.022424	-166.785	-0.022432	27.3959	-0.024163	0.027091	0.026821	0.005038	-0.021915	0.026822	#1/O
	5	-166.837	-0.074042	-166.837	-0.074037	27.4136	-0.006452	-0.014055	-0.047221	-0.009017	-0.028367	-0.047214	#1/N
	6	-166.757	0.006151	-166.757	0.00616	27.4164	-0.003643	0.00521	-0.04107	-0.003807	-0.032009	-0.041055	#1/M
	7	-166.693	0.070274	-166.693	0.070263	27.4362	0.01622	0.016921	0.029204	0.013114	-0.015789	0.029208	#1/L
	8	-166.792	-0.029204	-166.792	-0.029151	27.4358	0.015789	-0.044583	0	-0.031469	0	5.7e-05	#1/K
Source file:	8uz1_twistbend.txt
#	Model:	8uz1.pdb
#	Reference	subunits:	8uz1.pdb	,	#1/P	;	8uz1.pdb	,	#1/Q
#	symm_twist	(degrees):	-166.753	symm_dist:	27.3704
#	over	9	subunits:	net	twist	difference:	0	;	net	bending:	-0.15457	(degrees)
#	index	step_twist	step_twist_diff	sup_twist	sup_twist_diff	subunit_dist	subunit_dist_diff	bend_angle	net_step_twist_diff	net_bend_diff	net_dist_diff	net_sup_twist_diff
	1	-166.785	-0.03185	-166.785	-0.031702	27.3283	-0.042036	-0.238179	-0.03185	-0.238179	-0.042036	-0.031702	#1/J
	2	-166.765	-0.01216	-166.765	-0.012261	27.3931	0.022758	0.226615	-0.04401	-0.011564	-0.019278	-0.043963	#1/K
	3	-166.751	0.002449	-166.751	0.002408	27.3712	0.000805	-0.177223	-0.041561	-0.188787	-0.018474	-0.041555	#1/L
	4	-166.737	0.016577	-166.737	0.016596	27.3679	-0.002493	0.178748	-0.024984	-0.010039	-0.020967	-0.024958	#1/M
	5	-166.765	-0.011345	-166.765	-0.011334	27.3563	-0.014036	-0.095687	-0.036329	-0.105726	-0.035003	-0.036292	#1/N
	6	-166.74	0.013355	-166.74	0.013324	27.3868	0.016466	0.044717	-0.022974	-0.061009	-0.018537	-0.022968	#1/O
	7	-166.705	0.048321	-166.705	0.048317	27.3856	0.015235	3.9e-05	0.025347	-0.060969	-0.003302	0.025349	#1/P
	8	-166.779	-0.025347	-166.779	-0.025375	27.3737	0.003302	-0.093601	0	-0.15457	0	-2.6e-05	#1/Q

## Sheet: Fig s2b
Supplementary Fig. 2b								Intermediate formulae:
			Twist angle 𝑇_𝑛 (°) (inversed to positive)						Twist differences (T_i - T_avg)
	Subunit index n		8d15	8d16	8d13	8d14		Subunit index n	8uxw	8uxx	8uz0	8uz1
	1		166.774	166.579	166.687	166.586		1	-0.0696273	0.0523955	0.0176917	0.0460845
	2		166.49	166.528	166.709	166.648		2	0.214843	0.103504	-0.00420933	-0.0158865
	3		166.899	166.695	166.689	166.65		3	-0.194059	-0.0630365	0.0156457	-0.0183605
	4		166.768	166.793	166.713	166.649		4	-0.0629353	-0.161241	-0.00852433	-0.0173825
	5		166.835	166.655	166.704	166.637		5	-0.129964	-0.0233315	0.000161667	-0.0054795
	6		166.78	166.693	166.725	166.621		6	-0.0757823	-0.0610515	-0.0207653	0.0110245
Note: source files are identical to those in the other sheets (see sheet 'Fig 2i' for how to reproduce the source files from original data)
Source file:	8d15_twistbend.txt
#	Model:	8d15
#	Reference	subunits:	8d13_extended.pdb	,	#1/C	;	8d13_extended.pdb	,	#1/D
#	Reference	fil_twistbend3d	output	file	for	symm_twist:	8d13_extended_twistbend.txt
#	symm_twist	(degrees):	-166.705	symm_dist:	28.0578
#	over	7	subunits:	net	twist	difference:	-0.317526	;	net	bending:	-3.14849	(degrees)
#	index	step_twist	step_twist_diff	sup_twist	sup_twist_diff	subunit_dist	subunit_dist_diff	bend_angle	net_step_twist_diff	net_bend_diff	net_dist_diff	net_sup_twist_diff
	1	-166.774	-0.069627	-166.775	-0.070602	28.2054	0.147511	-0.225432	-0.069627	-0.225432	0.147511	-0.070602	#2/A
	2	-166.49	0.214842	-166.49	0.2151	28.1007	0.042862	-0.754647	0.145215	-0.980079	0.190373	0.144497	#2/B
	3	-166.899	-0.194059	-166.899	-0.194042	28.0051	-0.052784	-0.498963	-0.048844	-1.47904	0.137589	-0.049544	#2/C
	4	-166.768	-0.062935	-166.767	-0.062033	28.1881	0.130258	-0.453295	-0.11178	-1.93234	0.267847	-0.111577	#2/D
	5	-166.835	-0.129964	-166.835	-0.130253	28.0666	0.00873	-0.612437	-0.241744	-2.54477	0.276577	-0.24183	#2/E
	6	-166.78	-0.075782	-166.781	-0.076739	28.1645	0.106641	-0.603716	-0.317526	-3.14849	0.383218	-0.318569	#2/F
Source file:	8d16_twistbend.txt
#	Model:	8d16
#	Reference	subunits:	8d14_extended.pdb	,	#1/C	;	8d14_extended.pdb	,	#1/D
#	Reference	fil_twistbend3d	output	file	for	symm_twist:	8d14_extended_twistbend.txt
#	symm_twist	(degrees):	-166.632	symm_dist:	27.7955
#	over	7	subunits:	net	twist	difference:	-0.152762	;	net	bending:	-2.38279	(degrees)
	1	-166.579	0.052396	-166.579	0.052264	27.8516	0.056175	-0.276072	0.052396	-0.276072	0.056175	0.052264	#2/A
	2	-166.528	0.103503	-166.528	0.103395	27.8681	0.072612	-0.381904	0.155899	-0.657976	0.128787	0.155659	#2/B
	3	-166.695	-0.063036	-166.695	-0.062877	27.6972	-0.0983	-0.40976	0.092863	-1.06774	0.030488	0.092781	#2/C
	4	-166.793	-0.161241	-166.792	-0.160752	27.9458	0.150381	-0.400827	-0.068379	-1.46856	0.180868	-0.06797	#2/D
	5	-166.655	-0.023332	-166.655	-0.023477	27.6264	-0.169027	-0.371417	-0.09171	-1.83998	0.011842	-0.091447	#2/E
	6	-166.693	-0.061052	-166.693	-0.061654	27.93	0.134534	-0.542807	-0.152762	-2.38279	0.146376	-0.153102	#2/F
Source file:	8d13_extended_twistbend.txt
#	Model:	8d13_extended.pdb
#	Reference	subunits:	8d13_extended.pdb	,	#1/D	;	8d13_extended.pdb	,	#1/C
#	symm_twist	(degrees):	-166.705	symm_dist:	28.0578
#	over	7	subunits:	net	twist	difference:	0	;	net	bending:	-0.021444	(degrees)
#	index	step_twist	step_twist_diff	sup_twist	sup_twist_diff	subunit_dist	subunit_dist_diff	bend_angle	net_step_twist_diff	net_bend_diff	net_dist_diff	net_sup_twist_diff
	1	-166.687	0.017692	-166.687	0.017683	28.0705	0.01263	-0.036723	0.017692	-0.036723	0.01263	0.017683	#1/G
	2	-166.709	-0.004209	-166.709	-0.0042	28.064	0.006121	0.02739	0.013482	-0.009333	0.018751	0.013483	#1/F
	3	-166.689	0.015646	-166.689	0.015646	28.0038	-0.054061	0.01593	0.029128	0.006597	-0.03531	0.029129	#1/E
	4	-166.713	-0.008524	-166.713	-0.008524	28.0862	0.028311	2.9e-05	0.020604	0.006626	-0.006999	0.020604	#1/D
	5	-166.704	0.000161	-166.704	0.000163	28.0812	0.023345	-0.030067	0.020765	-0.023441	0.016346	0.020768	#1/C
	6	-166.725	-0.020765	-166.725	-0.020767	28.0415	-0.016346	0.001997	0	-0.021444	0	1e-06	#1/B
Source file:	8uz1_twistbend.txt
#	Model:	8d14_extended.pdb
#	Reference	subunits:	8d14_extended.pdb	,	#1/D	;	8d14_extended.pdb	,	#1/C
#	symm_twist	(degrees):	-166.632	symm_dist:	27.7955
#	over	7	subunits:	net	twist	difference:	0	;	net	bending:	0.032705	(degrees)
#	index	step_twist	step_twist_diff	sup_twist	sup_twist_diff	subunit_dist	subunit_dist_diff	bend_angle	net_step_twist_diff	net_bend_diff	net_dist_diff	net_sup_twist_diff
	1	-166.586	0.046084	-166.586	0.04609	27.8013	0.005862	0.016085	0.046084	0.016085	0.005862	0.04609	#1/G
	2	-166.648	-0.015887	-166.648	-0.015898	27.7951	-0.000336	0.012608	0.030197	0.028694	0.005526	0.030191	#1/F
	3	-166.65	-0.01836	-166.65	-0.018345	27.8	0.004568	-0.03728	0.011837	-0.008587	0.010094	0.011846	#1/E
	4	-166.649	-0.017382	-166.649	-0.017381	27.8093	0.013817	5.2e-05	-0.005545	-0.008535	0.023911	-0.005535	#1/D
	5	-166.637	-0.005479	-166.637	-0.005466	27.7965	0.001064	0.053187	-0.011025	0.044652	0.024975	-0.011001	#1/C
	6	-166.621	0.011025	-166.621	0.011005	27.7705	-0.024975	-0.011947	0	0.032705	0	3e-06	#1/B

## Sheet: Fig s2c
Supplementary Fig. 2c
		Twist angle (°)
	Subunit index	Step twist	Supercoil twist	Method of Ref. 7
	0	166.833	-166.831	168.048
	1	166.676	-166.676	167.667
	2	166.45	-166.45	163.378
	3	166.348	-166.348	172.273
	4	166.89	-166.89	159.077
	5	165.975	-165.973	175.347
	6	166.439	-166.441	157.334
	7	166.812	-166.812	176.299
	8	166.733	-166.732	157.252
	9	167.114	-167.116	175.236
	10	166.641	-166.641	159.082
	11	166.722	-166.722	172.264
	12	166.738	-166.736	163.304
	13	166.613	-166.614	167.404
	14	166.74	-166.74	167.881
	15	166.451	-166.45	163.344
Instructions to generate source files:
	8d14.pdb		https://doi.org/10.2210/pdb8D14/pdb									Source: RCSB, deposited PDB file from Reynolds et al.
1. Choose working directory, i.e. ~/Downloads, and add the following files:
	ADP_Pi_cryodrgn_isolde_frame009_extended.pdb					https://gitlab.com/cvsindelar/fil_twistbend3d/-/blob/main/ADP_Pi_cryodrgn_isolde_frame009_extended.pdb?ref_type=heads										Source: Zenodo, from Reynolds et al. ( https://doi. org/10.5281/zenodo.6929148 )
	ADP_Pi_cryodrgn_isolde_frame009_centralAxisCoords.pdb					https://gitlab.com/cvsindelar/fil_twistbend3d/-/blob/main/ADP_Pi_cryodrgn_isolde_frame009_centralAxisCoords.pdb?ref_type=heads										Source: PDB file generated using coordinates from ADP_Pi_cryodrgn_isolde_frame009_centralAxisCoords.txt (Zenodo, from Reynolds et al. ( https://doi. org/10.5281/zenodo.6929148 )
	fil_twistbend3d.py					https://gitlab.com/cvsindelar/fil_twistbend3d/-/blob/main/fil_twistbend3d.py?ref_type=heads
2. Open UCSF Chimerax and run the following commands, substituting your own directory for ~/Downloads as needed:
	cd ~/Downloads
	open fil_twistbend3d.py
	open 8d14
	open ADP_Pi_cryodrgn_isolde_frame009_extended.pdb
	fil_twistbend3d #1/B #1/A #2/Q,R,S,U,W,Y,a,c,e,g,i,k,m,A,B,C,T,V,X,Z,b,d,f,h,j,l,n,o,p,D,E,F,G,H,I,J,K,L,M,N,O,P save_dir ./
Source file:	ADP_Pi_cryodrgn_isolde_frame009_extended_twistbend.txt
#	Model:	ADP_Pi_cryodrgn_isolde_frame009_extended.pdb
#	Reference	subunits:	8d14	,	#1/B	;	8d14	,	#1/A
#	symm_twist	(degrees):	-166.637	symm_dist:	27.8223
#	over	42	subunits:	net	twist	difference:	0	;	net	bending:	20.56	(degrees)
#	index	step_twist	step_twist_diff	sup_twist	sup_twist_diff	subunit_dist	subunit_dist_diff	bend_angle	net_step_twist_diff	net_bend_diff	net_dist_diff	net_sup_twist_diff
	1	-166.685	-0.048192	-166.688	-0.051821	27.1528	-0.6695	0.582918	-0.048192	0.582918	-0.6695	-0.051821	#2/Q
	2	-166.833	-0.196433	-166.831	-0.194558	28.177	0.354793	-0.268619	-0.244624	0.314299	-0.314707	-0.246379	#2/R
	3	-166.676	-0.039543	-166.676	-0.039472	27.4923	-0.329982	0.621714	-0.284167	0.936013	-0.64469	-0.285851	#2/S
	4	-166.45	0.186728	-166.45	0.186666	28.2361	0.413815	-0.00759	-0.097439	0.928424	-0.230875	-0.099184	#2/U
	5	-166.348	0.288664	-166.348	0.288571	27.3958	-0.426401	0.441044	0.191225	1.36947	-0.657276	0.189386	#2/W
	6	-166.89	-0.253012	-166.89	-0.253626	28.2687	0.446413	0.50604	-0.061787	1.87551	-0.210863	-0.06424	#2/Y
	7	-165.975	0.661303	-165.973	0.663638	27.689	-0.133265	1.47537	0.599516	3.35088	-0.344128	0.599398	#2/a
	8	-166.439	0.197197	-166.441	0.195544	27.8987	0.076448	0.363192	0.796713	3.71407	-0.26768	0.794942	#2/c
	9	-166.812	-0.175526	-166.812	-0.175786	27.9802	0.15794	0.92045	0.621187	4.63452	-0.10974	0.619156	#2/e
	10	-166.733	-0.096316	-166.732	-0.095089	27.9171	0.094876	0.083179	0.524871	4.7177	-0.014865	0.524068	#2/g
	11	-167.114	-0.477247	-167.116	-0.479124	27.8286	0.006344	0.942491	0.047624	5.66019	-0.00852	0.044943	#2/i
	12	-166.642	-0.004948	-166.64	-0.0036	27.9058	0.083593	1.04413	0.042676	6.70432	0.075073	0.041344	#2/k
	13	-166.623	0.013531	-166.621	0.015717	27.9542	0.131944	0.0348	0.056207	6.73912	0.207017	0.05706	#2/m
	14	-166.682	-0.045139	-166.686	-0.049621	27.1527	-0.669598	0.521924	0.011069	7.26104	-0.462581	0.007439	#2/A
	15	-166.833	-0.196582	-166.831	-0.194708	28.1771	0.354864	-0.243743	-0.185514	7.0173	-0.107717	-0.187268	#2/B
	16	-166.676	-0.039458	-166.676	-0.039387	27.4922	-0.330041	0.605152	-0.224972	7.62245	-0.437757	-0.226655	#2/C
	17	-166.45	0.186739	-166.45	0.186677	28.2361	0.41388	-0.011542	-0.038233	7.61091	-0.023878	-0.039979	#2/T
	18	-166.348	0.288604	-166.348	0.28851	27.3958	-0.426452	0.412569	0.250371	8.02348	-0.45033	0.248532	#2/V
	19	-166.89	-0.25302	-166.89	-0.253635	28.2687	0.446437	0.451704	-0.00265	8.47518	-0.003893	-0.005103	#2/X
	20	-165.975	0.661395	-165.973	0.663731	27.689	-0.133265	1.49935	0.658746	9.97453	-0.137158	0.658628	#2/Z
	21	-166.439	0.19714	-166.441	0.195486	27.8987	0.07646	0.33607	0.855885	10.3106	-0.060697	0.854114	#2/b
	22	-166.812	-0.175478	-166.812	-0.175738	27.9802	0.157975	0.944638	0.680408	11.2552	0.097277	0.678376	#2/d
	23	-166.733	-0.096329	-166.732	-0.095101	27.9171	0.094858	0.050008	0.584079	11.3052	0.192136	0.583275	#2/f
	24	-167.114	-0.477219	-167.116	-0.479096	27.8285	0.006291	1.01009	0.106859	12.3153	0.198427	0.104179	#2/h
	25	-166.641	-0.004725	-166.641	-0.003924	27.9059	0.08362	0.988247	0.102134	13.3036	0.282047	0.100256	#2/j
	26	-166.722	-0.085038	-166.722	-0.085426	27.5132	-0.309042	0.025215	0.017097	13.3288	-0.026996	0.014829	#2/l
	27	-166.738	-0.101077	-166.736	-0.099772	28.187	0.364758	0.420632	-0.08398	13.7494	0.337762	-0.084943	#2/n
	28	-166.613	0.023388	-166.614	0.022743	27.275	-0.547242	0.12925	-0.060592	13.8787	-0.20948	-0.062199	#2/o
	29	-166.74	-0.103158	-166.74	-0.103846	27.8035	-0.01877	0.464724	-0.16375	14.3434	-0.22825	-0.166046	#2/p
	30	-166.451	0.185957	-166.45	0.186508	28.2361	0.413832	-0.01541	0.022208	14.328	0.185583	0.020462	#2/D
	31	-166.348	0.288601	-166.348	0.288507	27.3958	-0.426407	0.379168	0.310808	14.7072	-0.240825	0.308969	#2/E
	32	-166.89	-0.253001	-166.89	-0.253615	28.2687	0.446404	0.391732	0.057807	15.0989	0.205579	0.055354	#2/F
	33	-165.975	0.661316	-165.973	0.663651	27.689	-0.13324	1.50566	0.719123	16.6046	0.07234	0.719005	#2/G
	34	-166.439	0.197201	-166.441	0.195548	27.8987	0.076431	0.304938	0.916324	16.9095	0.148771	0.914553	#2/H
	35	-166.812	-0.175444	-166.812	-0.175704	27.9802	0.157963	0.95769	0.74088	17.8672	0.306734	0.738849	#2/I
	36	-166.733	-0.096325	-166.732	-0.095098	27.9171	0.094878	0.016189	0.644555	17.8834	0.401612	0.643751	#2/J
	37	-167.114	-0.477299	-167.116	-0.479176	27.8286	0.00632	1.0656	0.167256	18.949	0.407931	0.164575	#2/K
	38	-166.641	-0.004678	-166.64	-0.003876	27.9058	0.083586	0.921197	0.162577	19.8702	0.491517	0.160699	#2/L
	39	-166.722	-0.085125	-166.722	-0.085514	27.5133	-0.308994	0.117571	0.077452	19.9877	0.182523	0.075184	#2/M
	40	-166.738	-0.100988	-166.736	-0.099683	28.1869	0.364689	0.387446	-0.023536	20.3752	0.547213	-0.024499	#2/N
	41	-166.613	0.023536	-166.614	0.02284	27.275	-0.547213	0.184817	0	20.56	0	-0.001659	#2/O
Source file: ADP_Pi_cryodrgn_isolde_frame009.csv
157.644	27.8928
171.573	26.1534
165.415	27.7962
164.773	26.6548
171.435	27.0925
159.572	27.1675
175.134	26.5989
157.403	27.7464
176.429	26.6383
156.961	27.4723
175.808	26.6566
159.053	27.5158
171.565	25.9851
163.178	27.7041
168.048	26.3102
167.667	27.6524
163.378	26.7899
172.273	26.9659
159.077	27.2595
175.347	26.6789
157.334	27.5744
176.299	26.7157
157.252	27.453
175.236	26.7831
159.082	26.8574
172.264	27.2581
163.304	26.8958
167.404	26.3007
167.881	27.6591
163.344	26.8308
172.163	27.1376
159.392	27.0936
174.739	26.7266
158.379	27.5561
174.522	26.8277
160.211	27.2483
170.428	27.0695
166.551	26.406
160.954	27.8081
180.011	26.3025

## Sheet: Fig. s2e
Supplementary Fig. 2e
		Out-of-plane offset (Å)
	Subunit index	Step-parameter	Method of Reynolds et al.
	1	0.545	0.199
	2	0.648	0.134
	3	0.324	-0.063
	4	0.128	-0.242
	5	-0.385	-0.311
	6	-0.63	-0.352
	7	-0.905	-0.317
	8	-1.047	-0.242
	9	-1.017	-0.179
	10	-1.023	-0.168
	11	-0.857	-0.233
	12	-0.543	-0.297
	13	-0.523	-0.465
	14	-0.394	-0.641
	15	-0.365	-0.801
Instructions to generate source files:
	8d14.pdb		https://doi.org/10.2210/pdb8D14/pdb									Source: RCSB, deposited PDB file from Reynolds et al.
1. Choose working directory, i.e. ~/Downloads, and add the following files:
	ADP_Pi_cryodrgn_isolde_frame009_extended.pdb					https://gitlab.com/cvsindelar/fil_twistbend3d/-/blob/main/ADP_Pi_cryodrgn_isolde_frame009_extended.pdb?ref_type=heads										Source: Zenodo, from Reynolds et al. ( https://doi. org/10.5281/zenodo.6929148 )
	ADP_Pi_cryodrgn_isolde_frame009_centralAxisCoords.pdb					https://gitlab.com/cvsindelar/fil_twistbend3d/-/blob/main/ADP_Pi_cryodrgn_isolde_frame009_centralAxisCoords.pdb?ref_type=heads										Source: PDB file generated using coordinates from ADP_Pi_cryodrgn_isolde_frame009_centralAxisCoords.txt (Zenodo, from Reynolds et al. ( https://doi. org/10.5281/zenodo.6929148 )
	fil_twistbend3d.py					https://gitlab.com/cvsindelar/fil_twistbend3d/-/blob/main/fil_twistbend3d.py?ref_type=heads
2. Open UCSF Chimerax and run the following commands, substituting your own directory for ~/Downloads as needed:
	open 8d14
	open ADP_Pi_cryodrgn_isolde_frame009_extended.pdb
	open ADP_Pi_cryodrgn_isolde_frame009_centralAxisCoords.pdb
	view matrix camera 0.99754,-0.063166,-0.03129,235.77,-0.058006,-0.99099,0.1388,360.48,-0.03967,-0.13696,-0.98983,-593.41
	zoom pixelsize 0.0517
	fil_twistbend3d #1/B #1/A #2/Q,R,S,U,W,Y,a,c,e,g,i,k,m,A,B,C,T,V,X,Z,b,d,f,h,j,l,n,o,p,D,E,F,G,H,I,J,K,L,M,N,O,P save_dir ./
	getcrd #2.2301:23,25,27,29,31,33,35,37,39,41,43,45,47,49,51,53 screen
	measure center #3/N,O mark true radius 0.5; measure center #3/O,P mark true radius 0.5; measure center #3/P,A mark true radius 0.5; measure center #3/A,B mark true radius 0.5; measure center #3/B,C mark true radius 0.5; measure center #3/C,T mark true radius 0.5; measure center #3/T,V mark true radius 0.5; measure center #3/V,X mark true radius 0.5; measure center #3/X,Z mark true radius 0.5; mea…
	getcrd #3-19 screen
Output of first getcrd:step twist method (Chimerax log)
Atom	#2.2301/het:23@MG	0.363	-0.002	-233.938
Atom	#2.2301/het:25@MG	0.545	1.45	-261.807
Atom	#2.2301/het:27@MG	0.648	2.3	-289.754
Atom	#2.2301/het:29@MG	0.324	3.614	-316.876
Atom	#2.2301/het:31@MG	0.128	4.797	-345.029
Atom	#2.2301/het:33@MG	-0.385	5.562	-372.507
Atom	#2.2301/het:35@MG	-0.63	6.837	-400.718
Atom	#2.2301/het:37@MG	-0.905	7.198	-428.112
Atom	#2.2301/het:39@MG	-1.047	7.87	-456.374
Atom	#2.2301/het:41@MG	-1.017	7.604	-484.065
Atom	#2.2301/het:43@MG	-1.023	7.683	-511.969
Atom	#2.2301/het:45@MG	-0.857	6.374	-539.925
Atom	#2.2301/het:47@MG	-0.543	5.644	-567.833
Atom	#2.2301/het:49@MG	-0.523	3.868	-595.611
Atom	#2.2301/het:51@MG	-0.394	2.088	-623.461
Atom	#2.2301/het:53@MG	-0.365	0.008	-650.897
Output of second getcrd: Reynolds et al. method (Chimerax log)
Atom	#6/M:1@M	0.276	-1.31	-234.076
Atom	#7/M:1@M	0.199	0.214	-261.892
Atom	#8/M:1@M	0.134	1.682	-289.569
Atom	#9/M:1@M	-0.063	3.15	-317.167
Atom	#10/M:1@M	-0.242	4.477	-344.871
Atom	#11/M:1@M	-0.311	5.644	-372.679
Atom	#12/M:1@M	-0.352	6.603	-400.561
Atom	#13/M:1@M	-0.317	7.148	-428.373
Atom	#14/M:1@M	-0.242	7.295	-456.209
Atom	#15/M:1@M	-0.179	7.026	-484.092
Atom	#16/M:1@M	-0.168	6.379	-511.983
Atom	#17/M:1@M	-0.233	5.363	-539.961
Atom	#18/M:1@M	-0.297	4.095	-567.841
Atom	#19/M:1@M	-0.465	2.612	-595.638
Atom	#20/M:1@M	-0.641	0.929	-623.348
Atom	#21/M:1@M	-0.801	-0.862	-651.078

## Sheet: Fig s2f
Supplementary Fig. 2f
	Subunit index	dx	dy	dz
	1	0.35	1.24	0.08
	2	0.52	0.62	-0.18
	3	0.38	0.46	0.29
	4	0.37	0.32	-0.16
	5	-0.08	-0.08	0.17
	6	-0.28	0.24	-0.16
	7	-0.59	0.05	0.26
	8	-0.81	0.57	-0.16
	9	-0.84	0.57	0.02
	10	-0.85	1.3	0.01
	11	-0.63	1.01	0.03
	12	-0.24	1.54	0.01
	13	-0.05	1.26	0.03
	14	0.25	1.16	-0.11
	15	0.43	0.87	0.18
Instructions to generate source files:
	8d14.pdb		https://doi.org/10.2210/pdb8D14/pdb									Source: RCSB, deposited PDB file from Reynolds et al.
1. Choose working directory, i.e. ~/Downloads, and add the following files:
	ADP_Pi_cryodrgn_isolde_frame009_extended.pdb					https://gitlab.com/cvsindelar/fil_twistbend3d/-/blob/main/ADP_Pi_cryodrgn_isolde_frame009_extended.pdb?ref_type=heads										Source: Zenodo, from Reynolds et al. ( https://doi. org/10.5281/zenodo.6929148 )
	ADP_Pi_cryodrgn_isolde_frame009_centralAxisCoords.pdb					https://gitlab.com/cvsindelar/fil_twistbend3d/-/blob/main/ADP_Pi_cryodrgn_isolde_frame009_centralAxisCoords.pdb?ref_type=heads										Source: PDB file generated using coordinates from ADP_Pi_cryodrgn_isolde_frame009_centralAxisCoords.txt (Zenodo, from Reynolds et al. ( https://doi. org/10.5281/zenodo.6929148 )
	fil_twistbend3d.py					https://gitlab.com/cvsindelar/fil_twistbend3d/-/blob/main/fil_twistbend3d.py?ref_type=heads
2. Open UCSF Chimerax and run the following commands, substituting your own directory for ~/Downloads as needed:
	open 8d14
	open ADP_Pi_cryodrgn_isolde_frame009_extended.pdb
	open ADP_Pi_cryodrgn_isolde_frame009_centralAxisCoords.pdb
	view matrix camera 0.99754,-0.063166,-0.03129,235.77,-0.058006,-0.99099,0.1388,360.48,-0.03967,-0.13696,-0.98983,-593.41
	zoom pixelsize 0.0517
	fil_twistbend3d #1/B #1/A #2/Q,R,S,U,W,Y,a,c,e,g,i,k,m,A,B,C,T,V,X,Z,b,d,f,h,j,l,n,o,p,D,E,F,G,H,I,J,K,L,M,N,O,P save_dir ./
	getcrd #2.2301:23,25,27,29,31,33,35,37,39,41,43,45,47,49,51,53 screen
	measure center #3/N,O mark true radius 0.5; measure center #3/O,P mark true radius 0.5; measure center #3/P,A mark true radius 0.5; measure center #3/A,B mark true radius 0.5; measure center #3/B,C mark true radius 0.5; measure center #3/C,T mark true radius 0.5; measure center #3/T,V mark true radius 0.5; measure center #3/V,X mark true radius 0.5; measure center #3/X,Z mark true radius 0.5; mea…
	getcrd #3-19 screen
Output of first getcrd:step twist method (Chimerax log)
Atom	#2.2301/het:23@MG	0.36	0	-233.94
Atom	#2.2301/het:25@MG	0.55	1.45	-261.81
Atom	#2.2301/het:27@MG	0.65	2.3	-289.75
Atom	#2.2301/het:29@MG	0.32	3.61	-316.88
Atom	#2.2301/het:31@MG	0.13	4.8	-345.03
Atom	#2.2301/het:33@MG	-0.39	5.56	-372.51
Atom	#2.2301/het:35@MG	-0.63	6.84	-400.72
Atom	#2.2301/het:37@MG	-0.91	7.2	-428.11
Atom	#2.2301/het:39@MG	-1.05	7.87	-456.37
Atom	#2.2301/het:41@MG	-1.02	7.6	-484.07
Atom	#2.2301/het:43@MG	-1.02	7.68	-511.97
Atom	#2.2301/het:45@MG	-0.86	6.37	-539.93
Atom	#2.2301/het:47@MG	-0.54	5.64	-567.83
Atom	#2.2301/het:49@MG	-0.52	3.87	-595.61
Atom	#2.2301/het:51@MG	-0.39	2.09	-623.46
Atom	#2.2301/het:53@MG	-0.37	0.01	-650.9
Output of second getcrd: Reynolds et al. method (Chimerax log)
Atom	#6/M:1@M	0.28	-1.31	-234.08
Atom	#7/M:1@M	0.2	0.21	-261.89
Atom	#8/M:1@M	0.13	1.68	-289.57
Atom	#9/M:1@M	-0.06	3.15	-317.17
Atom	#10/M:1@M	-0.24	4.48	-344.87
Atom	#11/M:1@M	-0.31	5.64	-372.68
Atom	#12/M:1@M	-0.35	6.6	-400.56
Atom	#13/M:1@M	-0.32	7.15	-428.37
Atom	#14/M:1@M	-0.24	7.3	-456.21
Atom	#15/M:1@M	-0.18	7.03	-484.09
Atom	#16/M:1@M	-0.17	6.38	-511.98
Atom	#17/M:1@M	-0.23	5.36	-539.96
Atom	#18/M:1@M	-0.3	4.1	-567.84
Atom	#19/M:1@M	-0.47	2.61	-595.64
Atom	#20/M:1@M	-0.64	0.93	-623.35
Atom	#21/M:1@M	-0.8	-0.86	-651.08

## Sheet: Fig s6a
Supplementary Fig. 6a
	Resolution (1/Å)	Unmasked FSC	Masked FSC	Phase-Rand FSC	Masked corrected FSC
	0.001001	1	1	1	1
	0.002902	0.99998	1	1	1
	0.005804	0.99997	1	1	1
	0.008706	0.999913	0.999999	0.999999	0.999999
	0.011608	0.999879	0.999997	0.999997	0.999997
	0.014511	0.999833	0.999994	0.999993	0.999994
	0.017413	0.999755	0.999989	0.99999	0.999989
	0.020315	0.999733	0.999988	0.999988	0.999988
	0.023217	0.999673	0.999984	0.999982	0.999984
	0.026119	0.999569	0.999977	0.999976	0.999977
	0.029021	0.999543	0.99997	0.999969	0.99997
	0.031923	0.999432	0.999964	0.999962	0.999964
	0.034825	0.999212	0.99995	0.999946	0.99995
	0.037728	0.998506	0.999919	0.999911	0.999919
	0.04063	0.997617	0.999879	0.999868	0.999879
	0.043532	0.99596	0.999839	0.999829	0.999839
	0.046434	0.994037	0.999813	0.999811	0.999813
	0.049336	0.992963	0.999784	0.999785	0.999784
	0.052238	0.993382	0.999771	0.99977	0.999771
	0.05514	0.99376	0.999758	0.999747	0.999758
	0.058042	0.992607	0.999702	0.999684	0.999702
	0.060944	0.989707	0.999615	0.999585	0.999615
	0.063847	0.986706	0.999537	0.9995	0.999537
	0.066749	0.987721	0.999553	0.999536	0.999553
	0.069651	0.989952	0.999608	0.999584	0.999608
	0.072553	0.989807	0.999621	0.999591	0.999621
	0.075455	0.988571	0.999589	0.999563	0.999589
	0.078357	0.986324	0.999542	0.999511	0.999542
	0.081259	0.985398	0.99948	0.999452	0.99948
	0.084161	0.984324	0.999391	0.999361	0.999391
	0.087064	0.983284	0.999316	0.999273	0.999316
	0.089966	0.980397	0.999229	0.999183	0.999229
	0.092868	0.980919	0.99924	0.999205	0.99924
	0.09577	0.981864	0.999254	0.999231	0.999254
	0.098672	0.979961	0.99921	0.999182	0.99921
	0.101574	0.97687	0.999077	0.999042	0.999077
	0.104476	0.975422	0.998988	0.998937	0.998988
	0.107378	0.973576	0.998936	0.998871	0.998936
	0.11028	0.971196	0.998824	0.998749	0.998824
	0.113183	0.964698	0.998605	0.998472	0.998605
	0.116085	0.953688	0.998248	0.99802	0.998248
	0.118987	0.942635	0.997792	0.997463	0.997792
	0.121889	0.937849	0.997528	0.99713	0.997528
	0.124791	0.931905	0.997243	0.996809	0.997243
	0.127693	0.925807	0.996864	0.996387	0.996864
	0.130595	0.912532	0.996435	0.995848	0.996435
	0.133497	0.895831	0.995756	0.99504	0.995756
	0.1364	0.87693	0.994905	0.993851	0.994905
	0.139302	0.863404	0.994186	0.992585	0.994186
	0.142204	0.858711	0.993835	0.991714	0.993835
	0.145106	0.862546	0.993651	0.991447	0.993651
	0.148008	0.856307	0.993347	0.991078	0.993347
	0.15091	0.843896	0.992765	0.989744	0.992765
	0.153812	0.827814	0.992017	0.987349	0.992017
	0.156714	0.819446	0.991506	0.984337	0.991506
	0.159616	0.814843	0.991376	0.980991	0.991376
	0.162519	0.812846	0.991042	0.970446	0.991042
	0.165421	0.808886	0.990735	0.934799	0.990735
	0.168323	0.811954	0.990713	0.836718	0.990713
	0.171225	0.811974	0.990681	0.695506	0.969394
	0.174127	0.811473	0.990441	0.579369	0.977275
	0.177029	0.798809	0.989745	0.480481	0.98026
	0.179931	0.795287	0.989421	0.420534	0.981744
	0.182833	0.803301	0.989856	0.377522	0.983704
	0.185736	0.807901	0.99005	0.330737	0.985133
	0.188638	0.811406	0.990213	0.273111	0.986536
	0.19154	0.818318	0.990397	0.225429	0.987602
	0.194442	0.818644	0.990665	0.208898	0.9882
	0.197344	0.825471	0.9908	0.185704	0.988702
	0.200246	0.827614	0.990733	0.153943	0.989047
	0.203148	0.822327	0.990378	0.137073	0.988849
	0.20605	0.8208	0.990093	0.127205	0.98865
	0.208952	0.816094	0.989874	0.11906	0.988506
	0.211855	0.812032	0.989748	0.114985	0.988416
	0.214757	0.801666	0.989349	0.105237	0.988097
	0.217659	0.800356	0.989003	0.092707	0.987879
	0.220561	0.794199	0.988268	0.080904	0.987235
	0.223463	0.785785	0.987617	0.079127	0.986553
	0.226365	0.776469	0.986846	0.077418	0.985742
	0.229267	0.757222	0.985276	0.074419	0.984093
	0.232169	0.733916	0.983538	0.068407	0.982329
	0.235072	0.710593	0.981878	0.070749	0.980498
	0.237974	0.686794	0.980011	0.058831	0.978761
	0.240876	0.661384	0.97778	0.056143	0.976458
	0.243778	0.635269	0.974783	0.065115	0.973027
	0.24668	0.601315	0.971273	0.065416	0.969262
	0.249582	0.574199	0.968084	0.060764	0.966019
	0.252484	0.546227	0.964778	0.058965	0.962571
	0.255386	0.517369	0.961206	0.05325	0.959024
	0.258288	0.485534	0.956669	0.047441	0.954511
	0.261191	0.462056	0.951465	0.045571	0.949148
	0.264093	0.434352	0.945611	0.043073	0.943163
	0.266995	0.407128	0.939703	0.03717	0.937375
	0.269897	0.384059	0.933125	0.0361	0.93062
	0.272799	0.357931	0.925901	0.035452	0.923178
	0.275701	0.328206	0.918444	0.027173	0.916166
	0.278603	0.306329	0.911298	0.026924	0.908843
	0.281505	0.276755	0.904678	0.023179	0.902416
	0.284408	0.258022	0.896303	0.011424	0.895105
	0.28731	0.237677	0.884835	0.010927	0.883562
	0.290212	0.211181	0.873483	0.015001	0.871556
	0.293114	0.197438	0.860863	0.011206	0.859286
	0.296016	0.171829	0.844299	0.006695	0.84325
	0.298918	0.15888	0.825925	0.002443	0.825499
	0.30182	0.13651	0.803788	0.005588	0.802686
	0.304722	0.1105	0.777374	0.015242	0.773928
	0.307624	0.093062	0.747272	0.018857	0.742414
	0.310527	0.087903	0.720433	0.015574	0.71601
	0.313429	0.069735	0.692237	0.012268	0.688414
	0.316331	0.060849	0.664371	0.009921	0.661008
	0.319233	0.058184	0.635543	0.012784	0.630824
	0.322135	0.044669	0.60494	0.009381	0.601199
	0.325037	0.040433	0.573355	0.002938	0.572097
	0.327939	0.032792	0.538589	-0.00584	0.541267
	0.330841	0.026536	0.500891	-0.00393	0.502844
	0.333744	0.034922	0.468464	-0.00166	0.469347
	0.336646	0.023507	0.438406	0.000879091	0.437912
	0.339548	0.02451	0.415464	0.000574854	0.415127
	0.34245	0.015691	0.393424	-0.00215	0.394724
	0.345352	0.017436	0.366603	-0.000559014	0.366957
	0.348254	0.015391	0.33699	-0.000900986	0.337587
	0.351156	0.017895	0.311464	-0.00123	0.312307
	0.354058	0.014429	0.283822	-0.00141	0.284829
	0.35696	0.012538	0.263714	-0.00601	0.268116
	0.359863	0.008811	0.234891	-0.00876	0.241533
	0.362765	0.006978	0.20019	-0.0099	0.208031
	0.365667	0.005208	0.174098	-0.01306	0.184743
	0.368569	0.003327	0.160569	-0.01007	0.168938
	0.371471	0.007717	0.144519	0.00146	0.143268
	0.374373	0.003266	0.133033	0.007709	0.126298
	0.377275	0.004842	0.117236	0.00808	0.110046
	0.380177	0.004205	0.101665	-0.00179	0.103273
	0.38308	0.005307	0.093429	-0.00427	0.097287
	0.385982	0.004697	0.092307	0.000988257	0.091409
	0.388884	0.002767	0.083596	0.003265	0.080594
	0.391786	0.00324	0.074957	0.005792	0.069568
	0.394688	0.002855	0.064441	0.000368138	0.064096
	0.39759	0.001505	0.054992	-0.000609779	0.055568
	0.400492	0.002451	0.047389	0.004999	0.042603
	0.403394	0.004432	0.040563	0.003334	0.037354
	0.406296	-0.00156	0.031309	0.000137526	0.031176
	0.409199	7.24455e-05	0.028405	-0.00188	0.030228
	0.412101	0.003827	0.025179	-0.000990116	0.026144
	0.415003	0.000356194	0.028596	0.001909	0.026737
	0.417905	0.000610973	0.03181	0.007151	0.024837
	0.420807	0.000185891	0.037054	0.002544	0.034599
	0.423709	0.001944	0.032964	0.001187	0.031815
	0.426611	0.000590051	0.023563	0.004597	0.019054
	0.429513	-0.00257	0.013228	0.008913	0.004354
	0.432416	-0.00137	0.011693	0.002792	0.008925
	0.435318	0.000509415	0.014885	-0.00056987	0.015446
	0.43822	0.002193	0.016789	0.005217	0.011632
	0.441122	-0.00153	0.01771	0.005787	0.011992
	0.444024	0.004684	0.014089	0.00585	0.008287
	0.446926	0.000954722	0.008451	0.004771	0.003698
	0.449828	0.001901	0.005057	0.00263	0.002434
	0.45273	0.00223	0.00352	0.00225	0.001273
	0.455632	0.00417	0.003169	-0.00138	0.004542
	0.458535	-0.00038642	0.00191	-0.00644	0.008291
	0.461437	0.000926664	0.004207	-0.00593	0.01008
	0.464339	-0.00218	0.009517	-0.00361	0.013078
	0.467241	-0.000875656	0.012412	0.00086846	0.011554
	0.470143	0.004819	0.012013	0.000478866	0.01154
	0.473045	0.000527659	0.008345	0.002439	0.00592
	0.475947	0.001529	0.005221	0.001216	0.00401
	0.478849	-0.000579896	0.006126	-0.00171	0.007821
	0.481752	-0.00303	0.013418	-0.00351	0.016867
	0.484654	-0.000739663	0.015571	-0.000944192	0.0165
	0.487556	-0.00155	0.011783	0.000768393	0.011023
	0.490458	-0.00141	0.008321	-9.99618e-05	0.00842
	0.49336	0.004479	0.00642	-0.00565	0.012005
	0.496262	0.00046718	0.001414	-0.00293	0.004336
	0.499164	0.000619746	-0.00222	0.000533828	-0.00275
	0.502066	0.002632	-0.0016	-0.00267	0.001068
	0.504968	0.002107	7.43554e-05	-0.00714	0.007164
	0.507871	0.001197	0.004358	-0.00274	0.007082
	0.510773	-0.00408	0.009059	0.004695	0.004384
	0.513675	-0.0013	0.012103	0.004966	0.007173
	0.516577	0.004476	0.012502	0.001675	0.010845
	0.519479	0.000662184	0.011012	-9.79143e-05	0.011109
	0.522381	0.000873435	0.010349	0.001836	0.008529
	0.525283	0.001248	0.004653	0.008103	-0.00348
	0.528185	-0.00184	-0.00122	0.003669	-0.0049
	0.531087	0.000727585	-0.00551	-0.00146	-0.00405
	0.53399	-0.00312	-0.00688	-0.00556	-0.00132
	0.536892	-0.00175	-0.00743	-0.00338	-0.00403
	0.539794	0.001087	-0.00514	0.000118308	-0.00526
	0.542696	0.000744468	-0.00748	0.001317	-0.0088
	0.545598	-0.000509626	-0.00932	0.000702976	-0.01003
	0.5485	0.001035	-0.00657	0.00226	-0.00885
	0.551402	-0.00153	0.000669079	0.003398	-0.00274
	0.554304	-0.000851217	0.002751	0.008496	-0.00579
	0.557207	-0.00133	0.000413633	0.012484	-0.01222
	0.560109	-0.00109	-0.00049926	0.006832	-0.00738
	0.563011	0.00297	-0.000325669	-0.000868893	0.000542752
	0.565913	0.004257	0.000733964	-0.000837258	0.00157
	0.568815	-0.000281858	0.004464	0.003663	0.000804383
	0.571717	-0.00235	0.009158	-0.00156	0.010698
	0.574619	-0.00244	0.006984	-0.0038	0.010742
	0.577521	-0.00157	0.001742	-0.00168	0.003414
	0.580423	-0.001	-0.0062	-0.00247	-0.00372
	0.583326	0.000133509	-0.00186	-0.00187	1.44921e-05
	0.586228	0.000393211	0.002468	-0.00293	0.005386
	0.58913	-0.000328633	0.004741	-0.00411	0.008814
	0.592032	-0.000313579	0.002196	-0.00366	0.005836
	0.594934	-0.0011	0.002492	-0.00329	0.005761
	0.597836	-0.00197	0.004462	-0.00386	0.008286
	0.600738	-0.00112	7.14043e-05	0.000698031	-0.000627064
	0.60364	-0.0024	-9.88536e-05	0.001082	-0.00118
	0.606543	-0.00109	0.002145	-0.00169	0.003833
	0.609445	-0.000168806	1.46023e-05	-0.0046	0.004596
	0.612347	-0.00158	0.000339694	-0.00519	0.005497
	0.615249	0.00049064	0.000250897	-0.00228	0.002521
	0.618151	0.000956146	-0.0051	0.000802165	-0.00591
	0.621053	0.000950878	-0.00782	0.003028	-0.01088
	0.623955	-0.00118	-0.00741	0.004257	-0.01172
	0.626857	-0.00225	-0.00487	0.003624	-0.00853
	0.629759	-0.00066058	-0.00137	0.00654	-0.00796
	0.632662	-0.000619567	0.001073	0.006893	-0.00586
	0.635564	0.001242	-0.000953902	0.006634	-0.00764
	0.638466	0.001987	-0.00387	0.009795	-0.0138
	0.641368	-0.000292311	-0.0037	0.005327	-0.00907
	0.64427	7.45504e-05	0.000371513	0.003392	-0.00303
	0.647172	-0.00154	0.003208	0.001781	0.001429
	0.650074	0.004081	0.0047	-0.000774657	0.00547
	0.652976	-0.000213456	0.000447709	-0.00614	0.006545
	0.655879	0.002696	-0.00235	-0.01033	0.007897
	0.658781	0.00153	-0.00285	-0.00314	0.000285845
	0.661683	0.001434	-0.00499	0.000368308	-0.00536
	0.664585	-0.00158	-0.00707	0.005374	-0.01251
	0.667487	-0.00077654	-0.01123	0.008584	-0.01998
	0.670389	0.000934823	-0.00858	0.007556	-0.01626
	0.673291	-0.000323162	-0.0027	0.006617	-0.00938
	0.676193	-0.0036	0.000699791	0.005971	-0.0053
	0.679095	-0.00228	0.002021	0.007507	-0.00553
	0.681998	-0.000139892	-0.00423	0.009079	-0.01344
	0.6849	-0.00254	-0.00577	0.005278	-0.01111
	0.687802	-0.00233	-0.00378	0.002411	-0.0062
	0.690704	3.91179e-05	-0.00311	-0.00191	-0.0012
	0.693606	0.002254	7.84557e-05	-0.00282	0.00289
	0.696508	0.000168458	0.000601682	-0.00143	0.002029
	0.69941	0.001768	-0.00495	0.001038	-0.00599
	0.702312	0.000981716	-0.00466	-0.000432102	-0.00423
	0.705215	-0.000959451	-0.000735176	-0.00203	0.001291
	0.708117	0.000844048	0.001869	-0.00179	0.003656
	0.711019	-0.000223089	0.00244	-0.00249	0.004913
	0.713921	-0.00138	0.005647	-0.00222	0.007847
	0.716823	0.000379484	0.004807	-0.000702892	0.005506
	0.719725	-0.000273602	0.001851	-0.003	0.004832
	0.722627	0.002488	0.00185	-0.00465	0.006475
	0.725529	-0.00281	0.000638379	-0.00493	0.005541
	0.728431	-0.00129	-0.000886882	-0.00622	0.0053
	0.731334	0.001719	0.002877	-0.00661	0.009422
	0.734236	-0.000173625	0.005897	-0.00431	0.010165
	0.737138	-0.000165112	0.00307	-0.00502	0.008052
	0.74004	-0.00165	0.002303	-0.00238	0.004676
	0.742942	-0.00238	0.003782	-5.55822e-05	0.003837

[truncated: 3 more sheets: Fig s6b, Fig s6c, Fig s6d]
